# Supplementary material for: 1H NMR-Based Metabolomics Reveals the Intrinsic Interaction of Age, Plasma Signature Metabolites, and Nutrient Intake in the Longevity Population in Guangxi, China
Source: Nutrients. 2022 Jun 18;14(12):2539. doi: 10.3390/nu14122539 (PMC9227029; doi:10.3390/nu14122539)
Supplement: Supplementary file 1 [file nutrients-14-02539-s001.zip]

Archive with 1 entries (1 files):
- nutrients-1762466-supplementary.pdf
